# Supplementary material for: Organ Tropism of Angiostrongylus vasorum Larval Stages in Infected African Giant Snails (Lissachatina fulica)
Source: Pathogens. 2024 Oct 30;13(11):946. doi: 10.3390/pathogens13110946 (PMC11597215; doi:10.3390/pathogens13110946)
Supplement: Supplementary file 1 [file pathogens-13-00946-s001.zip]

Archive with 2 entries (2 files):
- Supplementary materials.pdf
- video oral infection achatina fulica _Trim.mp4
